# Supplementary material for: Circadian signatures in rat liver: from gene expression to pathways
Source: BMC Bioinformatics. 2010 Nov 1;11:540. doi: 10.1186/1471-2105-11-540 (PMC2990769; doi:10.1186/1471-2105-11-540)
Supplement: Additional file 4 — Enriched pathways by circadian genes. The circadian genes were mapped to canonical pathways provided by http://www.broadinstitute.org/gsea/msigdb/. p-values indicate the significance of the overlap of the circadian genes within a pathway [file 1471-2105-11-540-S4.XLSX]

## Sheet: overlap
geneset name	# genes in geneset (K)	description	# genes in overlap (k)	p value
HSA00100_BIOSYNTHESIS_OF_STEROIDS	24	Genes involved in biosynthesis of steroids	0.2083	0.000374
CHOLESTEROL_BIOSYNTHESIS	17	null	0.2353	0.000917
TERPENOID_BIOSYNTHESIS	5	null	0.4	0.00691
CIRCADIAN_EXERCISE	47	null	0.1064	0.00723
GLYCINE_SERINE_AND_THREONINE_METABOLISM	37	null	0.1081	0.0148
GLYCOLYSISPATHWAY	10	Glycolysis is an evolutionarily conserved pathway by which one glucose molecule is converted to two pyruvate molecules for a gain of 2 ATP.	0.2	0.0271
SARSPATHWAY	10	The SARS coronavirus has a 30kb RNA genome containing rep, a large gene encoding viral protease Mpro.	0.2	0.0271
SELENOAMINO_ACID_METABOLISM	12	null	0.1667	0.0376
METHIONINE_METABOLISM	13	null	0.1538	0.0432
ONE_CARBON_POOL_BY_FOLATE	15	null	0.1333	0.0551
MITOCHONDRIAL_FATTY_ACID_BETAOXIDATION	17	null	0.1176	0.0675
RIBOSOMAL_PROTEINS	123	null	0.0488	0.07
HSA00271_METHIONINE_METABOLISM	18	Genes involved in methionine metabolism	0.1111	0.0739
HSA04115_P53_SIGNALING_PATHWAY	68	Genes involved in p53 signaling pathway	0.0588	0.0779
STATIN_PATHWAY_PHARMGKB	20	null	0.1	0.0868
HSA00071_FATTY_ACID_METABOLISM	47	Genes involved in fatty acid metabolism	0.0638	0.0987
ATP_SYNTHESIS	22	null	0.0909	0.0999
CARBON_FIXATION	22	null	0.0909	0.0999
PHOTOSYNTHESIS	23	null	0.087	0.106
G2PATHWAY	24	Activated Cdc2-cyclin B kinase regulates the G2/M transition; DNA damage stimulates the DNA-PK/ATM/ATR kinases, which inactivate Cdc2.	0.0833	0.113
FRUCTOSE_AND_MANNOSE_METABOLISM	25	null	0.08	0.119
MRNA_PROCESSING_REACTOME	121	null	0.0413	0.124
GLUCONEOGENESIS	54	null	0.0556	0.125
BILE_ACID_BIOSYNTHESIS	28	null	0.0714	0.139
HSA00220_UREA_CYCLE_AND_METABOLISM_OF_AMINO_GROUPS	30	Genes involved in urea cycle and metabolism of amino groups	0.0667	0.151
HSA00230_PURINE_METABOLISM	145	Genes involved in purine metabolism	0.0345	0.16
LYSINE_DEGRADATION	32	null	0.0625	0.163
HSA04530_TIGHT_JUNCTION	136	Genes involved in tight junction	0.0147	0.165
HSA04910_INSULIN_SIGNALING_PATHWAY	135	Genes involved in insulin signaling pathway	0.0148	0.167
HSA03320_PPAR_SIGNALING_PATHWAY	70	Genes involved in PPAR signaling pathway	0.0429	0.177
HSA00190_OXIDATIVE_PHOSPHORYLATION	128	Genes involved in oxidative phosphorylation	0.0156	0.183
HSA04514_CELL_ADHESION_MOLECULES	134	Genes involved in cell adhesion molecules (CAMs)	0.0224	0.213
HSA04110_CELL_CYCLE	115	Genes involved in cell cycle	0.0261	0.228
